# Supplementary material for: Global gene expression analyses of the alkamide-producing plant Heliopsis longipes supports a polyketide synthase-mediated biosynthesis pathway
Source: PeerJ. 2020 Sep 25;8:e10074. doi: 10.7717/peerj.10074 (PMC7521342; doi:10.7717/peerj.10074)
Supplement: Supplemental Information 3 — The table includes the Enzymes name, Unigenes, Sequences and GO that presented increased accumulation in H. longipes roots and a relevant putative function according to the annotation, and the Locus, % identity, e-value, score and information about the alignments to Arabidopsis (green section) and other plant species (blue section) is presented, for the proposed multi-enzymatic complex PKS alk for the synthesis of Affinin. [file peerj-08-10074-s003.xlsx]

## Sheet: Sheet5
	Heliopsis longipes genes							Alignment with Arabidopsis								Aligment with other plant species
	Symbol	Label	Enzyme	Unigen	Length (nt)	Sequences	GO	Locus	Length (a.a.)	Label	Description	Identity %	Alignment Length	e-value	Score	Accesion number	Length (a.a.)	Description [Species]	Identity %	Alignment Length	e-value	Score
	KS	KS1	3-ketoacyl-acyl carrier protein synthase I	UN010352	2412	AGTATCACATGAACTAAAACTTGTTTGATTCATACAACCGAAAACAAACACAAATATAGAAATAAAGCTATTATTAAACACCATGGATGTTTTATTAATCGAAGGATTTTAGTAACATCCAGCACATGAATTGGGAATACAATGTTACACCAAAAACTCGTCACAGAACAATTAAGGCATGTTGTATCATATTTGCTCTAATATCCTCAACTGTTTTATCTGATCTGAAAACCTCGGATTTTTATGTGTAGAAACGGCCATGTATGAATGAAAACTCGCTCATGGCTTGAAAGGAGCGAACGCAACCACCGAATTATGCCCACCAAACCCGAACGAGTTGGAAATAGCAACATTGACTTCATGCTGTTTCTTCACATTTGGGACGGTATCAATGTCAAC…	GO:0016740	AT5G46290.1	473	KS	3-ketoacyl-acyl carrier protein synthase I	73.67	471	0	674	gi|224058150|ref|XP_002299456.1|	495	Predicted protein [Populus trichocarpa]	81.38	494	0	773
		KS2	3-ketoacyl-acyl carrier protein synthase I	UN012091	2289	AGTATCACATGAACTAAAACTTGTTTGATTCATACAACCGAAAACAAACACAAATATAGAAATAAAGCTATTATTAAACACCATGGATGTTTTATTAATCGAAGGATTTTAGTAACATCCAGCACATGAATTGGGAATACAATGTTACACCAAAAACTCGTCACAGAACAATTAAGGCATGTTGTATCATATTTGCTCTAATATCCTCAACTGTTTTATCTGATCTGAAAACCTCGGATTTTTATGTGTAGAAACGGCCATGTATGAATGAAAACTCGCTCATGGCTTGAAAGGAGCGAACGCAACCACCGAATTATGCCCACCAAACCCGAACGAGTTGGAAATAGCAACATTGACTTCATGCTGTTTCTTCACATTTGGGACGGTATCAATGTCAAC…	GO:0016740	AT5G46290.1	473	KS	3-ketoacyl-acyl carrier protein synthase I	73.67	471	0	674	gi|224058150|ref|XP_002299456.1|	495	Predicted protein [Populus trichocarpa]	81.38	494	0	773
		KS3	3-ketoacyl-acyl carrier protein synthase I	UN014160	2163	AGTATCACATGAACTAAAACTTGTTTGATTCATACAACCGAAAACAAACACAAATATAGAAATAAAGCTATTATTAAACACCATGGATGTTTTATTAATCGAAGGATTTTAGTAACATCCAGCACATGAATTGGGAATACAATGTTACACCAAAAACTCGTCACAGAACAATTAAGGCATGTTGTATCATATTTGCTCTAATATCCTCAACTGTTTTATCTGATCTGAAAACCTCGGATTTTTATGTGTAGAAACGGCCATGTATGAATGAAAACTCGCTCATGGCTTGAAAGGAGCGAACGCAACCACCGAATTATGCCCACCAAACCCGAACGAGTTGGAAATAGCAACATTGACTTCATGCTGTTTCTTCACATTTGGGACGGTATCAATGTCAAC…	GO:0016740	AT5G46290.1	473	KS	3-ketoacyl-acyl carrier protein synthase I	73.4	470	0	674	gi|224058150|ref|XP_002299456.1|	495	Predicted protein [Populus trichocarpa]	81.17	494	0	771
		KS4	3-ketoacyl-acyl carrier protein synthase I	UN019211	1924	CTCTAACAAGGAGATTATGACACATCAAGATCAAAAGAGGTGATCATGGGTAGAGATCAAAGGATGATTATAAAAGGTAAAAAGCCTTATTAAATATATATTTATGGTTCTTGAACTCATATAGAATACATTTCAAAAAGTTGTGTAAAAAATCATAACATTAGGCGGATGGAAATGATTATAAAAGGTAAAAAGGCGCGATTACGGCGTGTAAGGAGCGAATGCAACCACAGAATTGTGCCCTCCAAATCCAAAAGAGTTAGAGATGGCAACATTGACTTCATGTTGTTTCTTCACATTTGGGACAGTATCAATATCAACTTCAGGCTCCAAGTTATCTTGATTAATCGTGGGGTGTAGCCAACCGGTGGTGATAGCTTTTATGCACGCAATTGCTTC…	GO:0016740	AT5G46290.1	473	KS	3-ketoacyl-acyl carrier protein synthase I	77.57	428	0	656	gi|255555627|ref|XP_002518849.1|	485	3-oxoacyl-[acyl-carrier-protein] synthase, putative [Ricinus communis]	79.22	486	0	740
	ACP	ACP1	acyl carrier protein 1	UN068315	721	TTTCGATTCATTCTTCGTTATATTGTTTTTCAATTTCCCATGGCTTCTTTCGTTTCAACTTCAGTGGTTGCCTCACCCGCCCTTGTTGTTCGCACCACTCCCAAAATCCAACTCGCCAGTGTCTCTATGATCTCTGGTGCACAAAGGTTTGGAATCTTGAAGTCAGAGAAAAGATCAGTACCATATTCTCATTGCTTCATTTCATGCTCCCTTGCTCAACCGGAGACACTGAAAATAGTGCAGGCCACCATTGCTAATCAGTTGTCGATTGACGAGAGCACAGTCGCCCCTGCAACCAAATTTGCTGATCTCGGTGCTGATTCTCTTGACACGGTTGAGATTATGATGGCTTTGGAAGAAACATTTGGAGTATCAATAGGCGAAAGCGGAGCTGAAAAC…	GO:0016740	AT3G05020.1	137	ACP	acyl carrier protein 1	40.74	135	3e-18	89	gi|356522428|ref|XP_003529848.1|	154	Predicted: acyl carrier protein 1, chloroplastic-like [Glycine max]	58	150	2e-31	136
		ACP2	acyl carrier protein 1	UN068643	717	GATTCATTCTTCGTTATTTTGTTTTTCAATTTCCCATGGCTTCTTTCGTTTCAACTTCAGTGGTTGCCTCACCCGCCCTTGTTGTTCGCACCACTCCCAAAATCCAACTCGCCAGTGTCTCTATGATCTCTTGTGCACAAAGGTTTGGAATCTTGAAGTCAGAGAAAAGATCAGTACCATATTCTCATTGCTTCATTTCATGCTCCCTTGCTCAACCGGAGACACTGAAAATAGTGCAGGCCACCATTGCTAATCAGTTGTCGATTGACGAGAGCACAGTCGCCCCTGCAACCAAATTTGCTGATCTCGGTGCTGATTCTCTTGACACGGTTGAGATTATGATGGCTTTGGAAGAAACATTTGGAGTATCAATAGGCGAAAGCGGAGCTGAAAACATTG…	GO:0016740	AT3G05020.1	137	ACP	acyl carrier protein 1	40.74	135	6e-18	87.8	gi|255550241|ref|XP_002516171.1|	120	acyl carrier protein, putative [Ricinus communis]	66.39	119	9e-31	134
		ACP3	acyl carrier protein 1	UN068315	721	TTTCGATTCATTCTTCGTTATATTGTTTTTCAATTTCCCATGGCTTCTTTCGTTTCAACTTCAGTGGTTGCCTCACCCGCCCTTGTTGTTCGCACCACTCCCAAAATCCAACTCGCCAGTGTCTCTATGATCTCTGGTGCACAAAGGTTTGGAATCTTGAAGTCAGAGAAAAGATCAGTACCATATTCTCATTGCTTCATTTCATGCTCCCTTGCTCAACCGGAGACACTGAAAATAGTGCAGGCCACCATTGCTAATCAGTTGTCGATTGACGAGAGCACAGTCGCCCCTGCAACCAAATTTGCTGATCTCGGTGCTGATTCTCTTGACACGGTTGAGATTATGATGGCTTTGGAAGAAACATTTGGAGTATCAATAGGCGAAAGCGGAGCTGAAAAC…	GO:0016740	AT3G05020.1	137	ACP	acyl carrier protein 1	40.74	135	3e-18	89	gi|356522428|ref|XP_003529848.1|	154	Predicted: acyl carrier protein 1, chloroplastic-like [Glycine max]	58	150	2e-31	136
		ACP4	acyl carrier protein 1	UN068399	720	TTCGATTCATTCTTCATTATTTTGTTTTTCAATTTCCCATGGCTTCTTTCGTTTCAACTTCAGTGGTTGCCTCACCCGCCCTTGTTGTTCGCACCACTCCCAAAATCCAACTCGCCAGTGTCTCTATGATCTCTGGTGTACAAAGGTTTGGAATCTTGAAGTCAGAGAAAAGATCAGTACCATATTCTCATTGCTTCATTTCATGCTCCCTTGCTCAACCGGAGACACTGAAAATAGTGCAGGCCACCATTGCTAATCAGTTGTCGATTGACGAGAGCACAGTCGCCCCTGCAACCAAATTTGCTGATCTCGGTGCTGATTCTCTTGACACGGTTGAGATTATGATGGCTTTGGAAGAAACATTTGGAGTATCAATAGGCGAAAGCGGAGCTGAAAACA…	GO:0016740	AT3G05020.1	137	ACP	acyl carrier protein 1	40.74	135	4e-18	88.6	gi|356522428|ref|XP_003529848.1|	154	Predicted: acyl carrier protein 1, chloroplastic-like [Glycine max]	58	150	4e-31	135
	TE	TE1	Acyl-ACP thioesterase	UN014872	2125	CCCTAAAACTAGTTCTCGCATGAACCCTACCCTATATATATATATATAACCGACTCCTTTAGGCCTGAACTAAAAGCTAGCCGACACTTTACACCTGGAATTATTAGATCGAGTGTTTCAGTGGACTTATTGAATTTTGTGTTGGCTAAATTCCAACTTCGTTTGACTACTTTGCTTATTTGGCGTGCTTTGATTGGTTGATTTGTTGAAATGTTAAAGTCAACGCCCTTTTGTTAATTTCTTCTGTCAACATGCCTATTTCTTTTTAAGTGATTTCCCTTGTTCACAGTACTCAAACCATTCAACATTATAAAGCACACTTCTTTCTGCCGACACATTACTTCTTTCTGCCGACACATTATTTCCATAATAGGAAACTACAAGAACAGAGTTAACATT…	GO:0016744	AT4G13050.1	367	---	Acyl-ACP thioesterase	65.52	145	1e-48	191	gi|224069850|ref|XP_002303055.1|	304	Predicted protein, partial [Populus trichocarpa]	67.83	143	8e-49	196
		TE2	Acyl-ACP thioesterase	UN036255	1347	TGTCTGTTCTAGTTTTGGATTTAATTCCAACTGTTTTCATCTTTCTAGTATGACCACTTTGTCCCTGTCTTACATACCTTGTCCCAAAACGACCTCGTTTAACAACTATGACTATCGGTCGATGATTTGGGGTTACAAGATCTTTGGAGCTTTCAAGTCAAAGAAGATGGGCCGGGCCATCATTTATGCCACCCCGGTAGCGGCTGTTGTGAATGGAAAACCTAAGATTGTGGAGCGGACAATGATCCCGACACAAAAACAATTTGTGGACCCTTTTCGACAAGGTATAATCATCTTGGATGGTGTCGGGTATCGACAGACAGTTGTTGTTCGGTCATATGAGGTTGGGCCGGATAAGTCCGTGACTCTACAAAGCATTCTAAACCTTCTCCAGGAAAC…	GO:0016744	AT1G08510.1	412	FATB	fatty acyl-ACP thioesterases B	49.34	302	1e-80	297	gi|225424120|ref|XP_002280147.1|	403	Predicted: myristoyl-acyl carrier protein thioesterase, chloroplastic [Vitis vinifera]	65.81	351	4e-129	462
	AT	AT1	HXXXD-type acyl-transferase family protein	UN018748	1943	TTTATCTACAACCAGGTTGGGACATCTTTCCTAGCCATTTTCTATTAGAAAATCTTGTCTTAATTAAGGTTGACAAGGTCTTCTCTACACACTATAAATCTAACCTGAATTTTGGACACTTACTCAAATTTTCAAGCCATACCCTTTCCTCTACATAGAAAAGATGAGAAACTATTATCATCTTCTTAAGTTTGGGAGATCCAAAGGTCTTGAAATCTTAAACAAAAAATGGCTTTATCAAAGTGGTTCCATTAGATCACACCACCTTCTAAGCCACCCACAACCACCAACACCACCACTACATCCAACAATATTTAGCAACATATGTGATGGTAATACGGTTAGTTCCGTTAGTCAATATCGACGTAACCATAACCATGCTCCACTCTCGACCTTACC…	GO:0016740	AT1G32910.1	464	---	HXXXD-type acyl-transferase family protein	48.79	453	1e-111	401	gi|225443484|ref|XP_002270251.1|	471	Predicted: hydroxycinnamoyl-Coenzyme A shikimate/quinate hydroxycinnamoyltransferase [Vitis vinifera]	49.02	459	2e-119	430
		AT2	HXXXD-type acyl-transferase family protein	UN020350	1876	ACGGCCTCAACATTTATTTAGTATATTTGTAATGTCACAAGAAATGATCACACGCATCGAAATAACAACACACATAAAAAAAATACATGTAAAACACCATCGAAACAAAACCATATACTAGAACTTTTACAAAATAAACTAAACCAAAGTGGAAATGGAAAGAGGTGTAAACATATTGGGTGCCATACGCTCAATTACATCAAATTCCTTCTCGTTGAGATGCATATACACAACCCAATCCCCATTTCCACTTGCACTTGGCATGGTGGTTATGTATCCTGTTCGACTACCCCATGGGACATGATACGATCCGAACTCCGGCTTACCCCATCCAAAGTCCATATCGTTGATCGGTAAACCTTGTCCGGATGAGACCACCACAGCCCTGCCTCCCGACTT…	GO:0016740	AT1G32910.1	464	---	HXXXD-type acyl-transferase family protein	46.33	449	4e-101	365	gi|225462588|ref|XP_002270252.1|	461	Predicted: hydroxycinnamoyl-Coenzyme A shikimate/quinate hydroxycinnamoyltransferase [Vitis vinifera]	46.78	451	3e-111	403
		AT3	HXXXD-type acyl-transferase family protein	UN020660	1862	CGTTGCTTAATCATGCAAGATTTCTAAATTAGTACAACACGACTTGTCACGATGGTTATGACAATTTTATCAAAACAAACTTTTGTCATATATCGTGTTATATTACTTGGTCTGGATCATTATACTCGATTTAAGTAACTTGAAGTAACATTCCGACTGTTTATTTCGAACGAGACAATACAAACAACAAAATTAGGGAGTCGTATATACATACGTACGTCACCTAATTATACATATAAACTTTAAAAACAATTTATTCGTGATAACACAAAACACACAAAGCATCGTACGTAACTTCGAAAGATTATAGTTTTGAAGGGGCAGGTGACTTGTGTTCCAGGAGAACATTGTGCACACCTTGTGCCAACATATTATTCATCTCTTTCACAAATCTTTCCA…	GO:0016740	AT5G17540.1	461	---	HXXXD-type acyl-transferase family protein	43.92	469	1e-95	347	gi|224144897|ref|XP_002325454.1|	460	Predicted protein [Populus trichocarpa]	56.53	444	7e-132	471
		AT4	HXXXD-type acyl-transferase family protein	UN023424	1755	CCTTAGTTAGGTTGTTTGGCTATGTTACAAACAAGCCTTCTTCAACGGATCAAGAATTTACTACCTCGCATGCATGAAGATGATCAACTGAACGTGTTGTCATATACTTCACTCTTCTCTAATCGAAAAAACAAACAGTGTATCTAAGTTATATGACAATTTTATCAACACATCACGACCTCTCAACCAATCCTTGGTCATATGACAATTTTATCAACACAGACTTTTATCATATATCGCGTTATATTACTTGTATGGATCATTATACTCGTTTTGAGTAAATAGAAGTAACATTCTAGCTGGCAGATTATTTTTAACGAAAGCATACAATACAACAAGATTACAGAGAGGTTGTAAACATAAGACACATAAAGCATTGTACGTAACCTCGAAAATATT…	GO:0016740	AT5G17540.1	461	---	HXXXD-type acyl-transferase family protein	46.47	467	7e-103	371	gi|224144897|ref|XP_002325454.1|	460	Predicted protein [Populus trichocarpa]	54.65	441	2e-132	473
	OR	OR1	NAD(P)-linked oxidoreductase superfamily protein	UN029146	1557	ATCAGAAGCTTTACATACTAATACGTAACCAACTTTTTAACTTACAAGTTTTAAGGTAACTATTTTAATCTTCTAACACTGTTGCATAAACTTCATTACAAACCATCTTGACCACATTTCACTCTGGTAATTATGACTAATGCATATTTCTAATGTTCCATGAAAATATAAATTTTGGTTCTTCAAAACTGTCTGTATGGAGAACACATTCACAAACAGAAAGCAAGATTTCAACTTATAAACATATATCCCAAAGCAAATCCATAACGAGAGACACGCAAAATGTATAACATGATGAATTATAGCATTTATTCACTATTTAACTTCGGAACAAAGCCGAGTATATTAATTAATAACTACGCCTTTAGGTGAGTTATTTCCATGATGACAAAGGCATAG…	GO:0016491	AT1G60690.1	345	ATB2	NAD(P)-linked oxidoreductase superfamily protein	67.95	337	2e-132	469	gi|225433674|ref|XP_002266027.1|	341	Predicted: auxin-induced protein PCNT115 isoform 1 [Vitis vinifera]	70.29	340	3e-136	486
		OR2	NAD(P)-linked oxidoreductase superfamily protein	UN035904	1357	CAAGATATTTGGATGTTGGTACTTATTTGGTCATTATTAGTTTTTCAAGTTCATGTCGCTGTTGACAAAAAAAAAGGAGCAAAATTTAAAAGCCCAAACATGTTACATATCGAAAACCAAAAATCACAAACATGCAACTTTTCAAGTCGTGGTCATGACACAAGTCAAGTCCCTCAAAGTCTTAACAAGTTCTCTAACAGCATAGTTTAAACAGCTTCCCAAGATGACAGTGGTGGAGTGTTGGCATACTTCCAAGTACGTTGCATCATATCAGGTGAATACCGATCCCCTTTCACTGCTGCAGCAATCAAGTCAAGTTCCAACATGTCTTCTGTTGTTAGTTTCACCAAAACTGATCCAATGTTTTGCTTAAGGTTCTCGATTTTGGTCGTGCCAGGA…	GO:0016491	AT1G60710.1	345	ATB2	NAD(P)-linked oxidoreductase superfamily protein	65.61	346	2e-130	462	gi|225433674|ref|XP_002266027.1|	341	Predicted: auxin-induced protein PCNT115 isoform 1 [Vitis vinifera]	69.71	340	4e-135	481
		OR3	NAD(P)-linked oxidoreductase superfamily protein	UN000979	4368	GAGATGGCAACATGTGAGGAGTTTCAGAGGGACGCAAATGGGGCTGTGATAGACAAGGGGGATGACCCGCCTGAGAATGCTGGGGTTTAATCAGCTGCAATTGAGAGTCTGAGGCTGTGGATGTTGATGGAAATGTAAATGTAGTTGTGAGGTAAGATAGTGGTTATTGATTTTGTGAGTATGACTGTGCATTTGCTGGAATTCCAAGAGTGGCTGGAATAAGGGTTGACATATAATTTGCAACCAAGTAGAGCCCTGAGTACATATCATAACAAAAAAGGTTTACAATATAGATGAGTGCATCATGTCTCGAGTGCTTGATGTGGATCAAAAGGGTTCTACAAACTGGAAAAAGGTACTCTCCGGCAAGAGATTCAATGTTTCATGTGTAATATACAC…	GO:0016491	AT2G37790.1	314	ATB2	NAD(P)-linked oxidoreductase superfamily protein	40.65	310	7e-65	246	gi|224099669|ref|XP_002311572.1|	359	Predicted protein [Populus trichocarpa]	79.78	361	3e-159	564
		OR4	NAD(P)-linked oxidoreductase superfamily protein	UN004378	3111	CGTTTATTCAATACTTAGTATTCACTAACGCATATATAGAATACAACAATCAAGTATTCAATTCAAAAGATTTACAATATTCAAATTTAGTGGTGCATCTCTACTCACATTGTTGCAATGTGGGTAGACAAGCTATATGTAGATGGGAACACAGCCAAACTGATGGTATAACGTGGACAAGCTATCAGTAGAGAAGCATAAAATCAAACTGATTGTATCTTAAGAAAGTAGTCCATATTGTATAATCTTTAATAACTACTTTTACTAATCAGATTATTCTTCAATCAAGCTCTGCATCAATCTCAGCCATTATATCATTATGCTCAGTCGCCATTGTTCCAATTAGATAAACCTGCCTTCGCTGAGGAATTTTGTCAATATTGTTCAATTCCTCTTGAG…	GO:0016491	AT1G59960.1	326	ATB2	NAD(P)-linked oxidoreductase superfamily protein	56.12	196	9e-60	229	gi|225424510|ref|XP_002285230.1|	316	Predicted: probable NAD(P)H-dependent oxidoreductase 1 [Vitis vinifera]	66.05	215	1e-77	292
		OR5	NAD(P)-linked oxidoreductase superfamily protein	UN005772	2882	CAACAAAGTGTTATCTCTTTCCCCTTACCTTCAATGGCTTCCTTGTCAATGGCTTCTTCTGTTAGGTATCAAATAGTAGAGGGACTATATTGTAATTGGTTCATAGTCTAGGGTGTTAGTTGTTAGTTAAATTGTGTACTTAAACAAGGATTGAATGTAATGAAGATAGCTAATGATTTTGAGACAACTCTCGTTCTCTGTGATTCTTCTTTTTCTTTTCTATCTTTAGCGCAATCACTTGATTCCAATTTGTATCGTAACAGACCCGCATTTGCACTTAAGCTTTAAAGATCCAGAAACCTAAAATCATATTCTCTTAACTCTTTAAGTGATTTTCAATTTATATACTTCATTCCATTGAGAAATATAGATTTAAAAAACAAGAGGTTGAACAAGAAA…	GO:0016491	AT1G04420.1	412	ATB2	NAD(P)-linked oxidoreductase superfamily protein	46.1	154	1e-21	102	gi|356511013|ref|XP_003524226.1|	358	Predicted: protein tas-like [Glycine max]	69.59	148	8e-58	226
		OR6	NAD(P)-linked oxidoreductase superfamily protein	UN008641	2560	GAAACAAAAGAAACATTTGTCTATCTCCAAGATCGAATCTTTTTCATGGCAGTGACGTTATCAGTGATTTCATCATCTTCCCTTAATAAATCCTCACACTCACATCAACCCTTCTTGTAGACACACACTAACAACCTTAATCCAACTCCAACATCAAGACACAACAATGACGTCATCAAAGGTACACAAGTGAAACTAGGATCACAAGGTCTAGTTGTTTCAGCACAGGGCCTGGGTTGCATGGGTATGTCCGGAAACTACGGAGTCCCCAAACCCGAACCCGATATGATCAAACTCATCCACCACGCCATTCATTCCGGTGTCACCTTTCTTGACACCTCCGACATATACGGCCCTCACACCAACGAACTTCTTATTGGAAAGGCTTTGAAAGAGAAA…	GO:0016491	AT1G60730.3	365	ATB2	NAD(P)-linked oxidoreductase superfamily protein	75.14	185	2e-75	281	gi|225433670|ref|XP_002265927.1|	341	Predicted: auxin-induced protein PCNT115 isoform 1 [Vitis vinifera]	75.68	185	2e-76	288
		OR7	NAD(P)-linked oxidoreductase superfamily protein	UN008906	2535	CTAAATATCATATTTCTCTAAATTTTGTTGAACTTACCACTCATTCTTCATCTCTATCAATATCTAACCGAAGGCAAAAAAGGGGAAGACAGAGAAGAGGAGATTCAGAATTCATCTCTATCAATATCTTACTCGTAACCACTCGACCCTTCAGCACCCCTTCCACCACTCACAACCATTTAAATAGATAATGAATAGTAGATCTCTATATTCATAAAACTTTATATTTTAGAGATAGAGATGGAGATTCTAAGGGAGAAGATAGAAGTAGAGACCCAAATAGAGGAAATCACGATTTTCAGATTTCATACATGAACCCACCTGTATGTATTATTCTCAAAGTCTCGGCTTGCTCACATCACAACCAAGTTTCAAAACACAAAACATGGTTTTTACAGG…	GO:0016491	AT1G60710.1	345	ATB2	NAD(P)-linked oxidoreductase superfamily protein	85.02	227	4e-110	396	gi|225433670|ref|XP_002265927.1|	341	Predicted: auxin-induced protein PCNT115 isoform 1 [Vitis vinifera]	85.65	230	3e-111	403
	DH	DH1	alpha/beta-Hydrolases superfamily protein	UN015856	2076	CTTATATAAAGTTTTCGTTGAGAAGAACTTTTAACAAAATAAATACGTTGCGCAGCGTGCGAGTTACGTTTTCATTGAGAAGTGTTTTTTTATTCTATCTATGTTTTTATTTTAATTTTGTTGAAAATCTTTCAGTTCTCCACTACGAAGCACGGGAAACCCAGCTAGTAGTATTTAATATGTAAATTATTACACAACTCACAAGCTCATCGATTTACATGTACAAGTGTACAACGGCATCAAAGTAACACACATAAATATCATGGGGAATAATACCAAATATACGATTTAGTTGGTCCTAGAAATGTTAGTAAAAATGAACAAAAAGAGTAATAAGAAGTGAAAAGGACAAAATATAGAGCATCTAGTCGTACCTAAACAATATATAACGAATTGTTC…	GO:0016740	AT5G49950.1	537	---	alpha/beta-Hydrolases superfamily protein	52.81	409	3e-121	432	gi|225448142|ref|XP_002263770.1|	568	Predicted: embryogenesis-associated protein EMB8 [Vitis vinifera]	55.8	414	8e-134	478
		DH2	alpha/beta-Hydrolases superfamily protein	UN020511	1869	CTAGCAACCACACAACATGGAGGACACCTTGCATTTTTTGAAGGAGGGTCTGGGAAAAGCTTGTGGTGGGCAAGGGTCGTTGAGGAGTACTTCTCTGTTCTGCATTCAAACTCATTGATGAAAAAGAAATAGGTACAAACTGCAACTGCATTGAACACACATAATGTAGTAACACATAATTATTTAATACAATATATAATGAATCATTAACTAATAACTATACAACAATTTGGATACGGACTCTTTCAAGTATAAAAGTAACCCATATATGCCGACCATCATACGCGTAACTTTAGACCATCATACGCGTAACTTTAGAAAAGAGTTCTAAGCGTCAAAAAGATGGATATAAATTATATTTAATTAACTTTGTAATACATAATGTTTAGAGTATTTTAC…	GO:0016740	AT5G49950.1	537	---	alpha/beta-Hydrolases superfamily protein	55.81	43	3e-08	57.4	gi|225448142|ref|XP_002263770.1|	568	Predicted: embryogenesis-associated protein EMB8 [Vitis vinifera]	62.79	43	1e-09	65.9
		DH3	alpha/beta-Hydrolases superfamily protein	UN036452	1342	GCTTCTCTAATTAAGCGAAAACATAATGACATACATCAATCGAAGATAAACAAATACTTAAATAGGGAAAAACTTACAACTAGACCACTAGACTCTCGACTAGGTAAACAAACTAGCCTAAACGACTTTATTCAAATTATACAAAATACATTGCGATAAACTTGTTAAATCCCAGGTGCATATCACGAGCATGTGACTTCTTCAACTTTGATTATCACACGTGCATGCAGATGAGTTTCAATCATTCTTCAATAATAAAAATGATTTAAACGACTACAAGATGCTTATGGCGATTGAGATAGTTGAGTATGAGTTCATTCACCTTGTCGGGGAATTGCTCGGGAAGAAAATGAGATCCATGAGGGATGTATATTGTCTCTTGGTTGGGCACATATTTCT…	GO:0016740	AT3G51000.1	323	---	alpha/beta-Hydrolases superfamily protein	35.27	258	2e-45	155	gi|358248486|ref|NP_001239634.1|	311	Uncharacterized protein LOC100790275 [Glycine max]	54.43	316	2e-89	330
		DH4	alpha/beta-Hydrolases superfamily protein	UN036583	1338	GGTTTAATGAGAAGATAAGCAAGAAACCAATGAACCCTTCACTTTATTTCCACAATAGCTTGAAGCATACAATGATACAAGAACATATTCTTGAATAAAAAAATTATCAAGATAGATTTGACACACGACGATGATACTGATGTTATTTTTTAGGTTCATCAGCCGGTAAGGAGTCAAGGAACTTCTTCAAGCAATTGGTGTAGACACATGGTCGTTCTATATGAACAAGATGCCCTGCCTTACTTATCCCTTCAACACTTGTATTCTCCCCTAACTGCCATTTCATGTTCTGAGCCAGCTCCATCTTGAATATTTGATCATTCTCACCCCAAAGAAGATGAATCCTCTGAGGAAACTCTGGAATGATGGCTTCTTTATTACTAACAATCAGACCCTCCA…	GO:0016740	AT4G36610.1	317	---	alpha/beta-Hydrolases superfamily protein	64.04	317	6e-107	384	gi|224094795|ref|XP_002310238.1|	317	Predicted protein [Populus trichocarpa]	75.39	317	8e-123	441
	Table S3. Candidate genes participating in the putative biosynthesis pathway of the acyl chain of affinin (PKS alk model) .
	The table includes the sequence and annotation of unigenes that presented increased accumulation in H. longipes roots and a relevant putative function according to the annotation.
	% identity, e-value, score and information about the alignments to Arabidopsis (green section) and other plant species (blue section) is presented.
