# Supplementary material for: Global gene expression analyses of the alkamide-producing plant Heliopsis longipes supports a polyketide synthase-mediated biosynthesis pathway
Source: PeerJ. 2020 Sep 25;8:e10074. doi: 10.7717/peerj.10074 (PMC7521342; doi:10.7717/peerj.10074)
Supplement: Supplemental Information 4 — This data was used to obtain Figure 5: Relative expression of nine candidate genes involved in the putative alkamide acyl-chain biosynthetic pathway. [file peerj-08-10074-s004.xlsx]

## Sheet: Raw Data
∆ Cт vaIue. Levels of genic expression of each biological replica, taking as reference the value of the Actin control.								Relative expression [2^(-∆ Cт)]
Sample Name	Target Name	Cт Mean*Efficience	∆ Cт	Relative expression [2^(-∆ Cт)]
H. annua leaves	Actina	30.8076	0	1
	At2	39	8.19236	0.00341865
	DH1	37.9318	7.12413	0.0071684
	DH2	-	-	-	Could not get result
	DH3	38.3009	7.49327	0.00555009
	KAS4	37.1721	6.36448	0.0121367
	OR2	39.1185	8.31082	0.00314915
	OR4	-	-	-	Could not get result
	OR3	45.4938	14.6861	3.79351e-05
	TE1	52.6557	21.848	2.649e-07
	TE2	#DIV/0!	#DIV/0!	#DIV/0!	Could not get result
H. annua roots	Actina	30.8076	0	1
	At2	41	10.1924	0.000854664
	DH1	37.8007	6.99309	0.000106833
	DH2	-	-	-	Could not get result
	DH3	38	7.19236	0.00683731
	KAS4	44	13.1924	0.000106833
	OR2	37.509	6.70136	0.00960922
	OR4	-	-	-	Could not get result
	OR3	45.8682	15.0605	2.92635e-05
	TE1	39	8.19236	0.00341865
	TE2	-	-	-	Could not get result
H.Iongipes leaves	Actina	33	0	1
	At2	51	18	3.8147e-06
	DH1	-	-	-	Could not get result
	DH2	41	8	0.00390625
	DH3	43.978	10.978	0.000495797
	KAS4	42	9	0.00195312
	OR2	43.1194	10.1194	0.000899004
	OR4	-	-	-	Could not get result
	OR3	47.8117	14.8117	3.47733e-05
	TE1	39.1966	6.19662	0.0136342
	TE2	-	-	-	Could not get result
H. Iongipes roots	Actina	32.7304	0	1
	At2	32.5913	-0.139111	1.10123
	DH1	32.101	-0.49033	1.40477
	DH2	-	-	-	Could not get result
	DH3	32.3892	-0.341258	1.26686
	KAS4	32.532	-0.198441	1.14746
	OR2	32.1423	-0.588173	1.50334
	OR4	-	-	-	Could not get result
	OR3	30.002	-2.72848	6.62758
	TE1	32.3164	-0.414038	1.33241
	TE2	-	-	-	Could not get result
